# Supplementary material for: Active Commuting to University Is Positively Associated with Physical Activity and Perceived Fitness
Source: Healthcare (Basel). 2022 May 26;10(6):990. doi: 10.3390/healthcare10060990 (PMC9222817; doi:10.3390/healthcare10060990)
Supplement: Supplementary file 1 [file healthcare-10-00990-s001.zip]

Archive with 1 entries (1 files):
- healthcare-1672154-supplementary.pdf
